# Supplementary material for: Symptom Trajectories and Long-Term Sequelae of COVID-19: A Matched Case–Control Study with Population-Based Controls
Source: J Clin Med. 2026 May 12;15(10):3707. doi: 10.3390/jcm15103707 (PMC13207038; doi:10.3390/jcm15103707)
Supplement: Supplementary file 1 [file jcm-15-03707-s001.zip]

Archive with 1 entries (1 files):
- jcm-4281777-supplementary.pdf
